# Supplementary material for: Map3k14 as a Regulator of Innate and Adaptive Immune Response during Acute Viral Infection
Source: Pathogens. 2020 Feb 4;9(2):96. doi: 10.3390/pathogens9020096 (PMC7168624; doi:10.3390/pathogens9020096)
Supplement: Supplementary file 1 [file pathogens-09-00096-s001.zip]

Archive with 2 entries (2 files):
- supplementary.txt
- figure final.pdf
