# Supplementary material for: Map3k14 as a Regulator of Innate and Adaptive Immune Response during Acute Viral Infection
Source: Pathogens. 2020 Feb 4;9(2):96. doi: 10.3390/pathogens9020096 (PMC7168624; doi:10.3390/pathogens9020096)
Supplement: Supplementary file 1 [file pathogens-09-00096-s001.zip › supplementary.txt]

Strain	Animal_Id	Sex	Phenotype		
C57BL/6J	C57BL/6J_1	Female	6.681241		
C57BL/6J	C57BL/6J_2	Female	6.322219		
C57BL/6J	C57BL/6J_3	Female	7.278754		
C57BL/6J	C57BL/6J_4	Female	5.954243	6.49	C57BL/6J
C57BL/6J	C57BL/6J_5	Female	6.30103		
C57BL/6J	C57BL/6J_6	Female	6.041393		
C57BL/6J	C57BL/6J_7	Female	6.732394		
C57BL/6J	C57BL/6J_8	Female	6.579783		
C57BL/6NJ	C57BL/6NJ_1	Female	6.518514		
C57BL/6NJ	C57BL/6NJ_2	Female	6.732394		
C57BL/6NJ	C57BL/6NJ_3	Female	6.380211	6.59	C57BL/6NJ
C57BL/6NJ	C57BL/6NJ_4	Female	6.662758		
C57BL/6NJ	C57BL/6NJ_5	Female	6.653213		
C57BL/6JBomTac	C57BL/6JBomTac_1	Female	6		
C57BL/6JBomTac	C57BL/6JBomTac_2	Female	6.799341		
C57BL/6JBomTac	C57BL/6JBomTac_3	Female	6.531479	6.46	C57BL/6JBomTac
C57BL/6JBomTac	C57BL/6JBomTac_4	Female	6.690196		
C57BL/6JBomTac	C57BL/6JBomTac_5	Female	6.278754		
BALB/cJ	BALB/cJ_1	Female	6.30103		
BALB/cJ	BALB/cJ_2	Female	6.431364		
BALB/cJ	BALB/cJ_3	Female	6.462398	6.29	BALB/cJ
BALB/cJ	BALB/cJ_4	Female	6.255272		
BALB/cJ	BALB/cJ_5	Female	5.954243		
BALB/cJ	BALB/cJ_6	Female	6.361728		
SJL/J	SJL/J_1	Female	6.544068		
SJL/J	SJL/J_2	Female	5		
SJL/J	SJL/J_3	Female	5.556303	5.38	SJL/J
SJL/J	SJL/J_4	Female	5.322219		
SJL/J	SJL/J_5	Female	4.477121		
CBA/J	CBA/J_1	Female	6.255272		
CBA/J	CBA/J_2	Female	6.041393		
CBA/J	CBA/J_3	Female	6.477121	6.16	CBA/J
CBA/J	CBA/J_4	Female	6.176091		
CBA/J	CBA/J_5	Female	5.845098		
129S6/SvEv	129S6/SvEv_1	Female	5.230449		
129S6/SvEv	129S6/SvEv_2	Female	3.477121		
129S6/SvEv	129S6/SvEv_3	Female	4.612784	4.71	129S6/SvEv
129S6/SvEv	129S6/SvEv_4	Female	4.954243		
129S6/SvEv	129S6/SvEv_5	Female	5.278754		
DBA/1J	DBA/1J_1	Female	6.716003		
DBA/1J	DBA/1J_2	Female	6.447158		
DBA/1J	DBA/1J_3	Female	6.544068	6.53	DBA/1J
DBA/1J	DBA/1J_4	Female	6.447158		
DBA/1J	DBA/1J_5	Female	6.380211		
DBA/1J	DBA/1J_6	Female	6.672098		
129S1/SvImJ	129S1/SvImJ_1	Female	6.30103		
129S1/SvImJ	129S1/SvImJ_2	Female	6.30103		
129S1/SvImJ	129S1/SvImJ_3	Female	6.322219	6.27	129S1/SvImJ
129S1/SvImJ	129S1/SvImJ_4	Female	6.146128		
129S1/SvImJ	129S1/SvImJ_5	Female	6.176091		
129S1/SvImJ	129S1/SvImJ_6	Female	6.380211		
CAST/EiJ	CAST/EiJ_1	Female	8.633469		
CAST/EiJ	CAST/EiJ_2	Female	8.431364		
CAST/EiJ	CAST/EiJ_3	Female	8.380211	7.88	CAST/EiJ
CAST/EiJ	CAST/EiJ_4	Female	7.447158		
CAST/EiJ	CAST/EiJ_5	Female	6.778151		
CAST/EiJ	CAST/EiJ_6	Female	7.633469		
BTBRT<+>tf/J	BTBRT<+>tf/J_1	Female	6.491362		
BTBRT<+>tf/J	BTBRT<+>tf/J_2	Female	6.875061		
BTBRT<+>tf/J	BTBRT<+>tf/J_3	Female	6.380211	6.61	BTBRT<+>tf/J
BTBRT<+>tf/J	BTBRT<+>tf/J_4	Female	6.623249		
BTBRT<+>tf/J	BTBRT<+>tf/J_5	Female	6.556303		
BTBRT<+>tf/J	BTBRT<+>tf/J_6	Female	6.740363		
A/J	A/J_1	Female	5.39794		
A/J	A/J_2	Female	5.146128		
A/J	A/J_3	Female	5.39794	5.33	A/J
A/J	A/J_4	Female	5.39794		
A/J	A/J_5	Female	5.380211		
A/J	A/J_6	Female	5.255272		
FVB/NJ	FVB/NJ_1	Female	6.30103		
FVB/NJ	FVB/NJ_2	Female	6.672098		
FVB/NJ	FVB/NJ_3	Female	6.322219	6.20	FVB/NJ
FVB/NJ	FVB/NJ_4	Female	6.342422		
FVB/NJ	FVB/NJ_5	Female	6.591064		
FVB/NJ	FVB/NJ_6	Female	5		
NOD/LtJ	NOD/LtJ_1	Female	6.69897		
NOD/LtJ	NOD/LtJ_2	Female	6.380211		
NOD/LtJ	NOD/LtJ_3	Female	6.30103	6.36	NOD/LtJ
NOD/LtJ	NOD/LtJ_4	Female	6.230449		
NOD/LtJ	NOD/LtJ_5	Female	6		
NOD/LtJ	NOD/LtJ_6	Female	6.544068		
AKR/J	AKR/J_1	Female	6.361728		
AKR/J	AKR/J_2	Female	7		
AKR/J	AKR/J_3	Female	6.342422	6.44	AKR/J
AKR/J	AKR/J_4	Female	6.278754		
AKR/J	AKR/J_5	Female	6.230449		
AKR/J	AKR/J_6	Female	6.39794		
NZW/LacJ	NZW/LacJ_1	Female	4.681241		
NZW/LacJ	NZW/LacJ_2	Female	4.361728		
NZW/LacJ	NZW/LacJ_3	Female	4.623249	4.02	NZW/LacJ
NZW/LacJ	NZW/LacJ_4	Female	5.278754		
NZW/LacJ	NZW/LacJ_5	Female	0		
NZW/LacJ	NZW/LacJ_6	Female	5.146128		
C3H/HeJ	C3H/HeJ_1	Female	6.544068		
C3H/HeJ	C3H/HeJ_2	Female	7.146128		
C3H/HeJ	C3H/HeJ_3	Female	7.20412	6.82	C3H/HeJ
C3H/HeJ	C3H/HeJ_4	Female	6.643453		
C3H/HeJ	C3H/HeJ_5	Female	6.643453		
C3H/HeJ	C3H/HeJ_6	Female	6.748188		
